# Supplementary material for: A Systematic Review of the Accuracy of Crowns Designed Using Artificial Intelligence Versus CAD/CAM and Traditional Methods
Source: Medicina (Kaunas). 2026 Mar 18;62(3):567. doi: 10.3390/medicina62030567 (PMC13028531; doi:10.3390/medicina62030567)
Supplement: Supplementary file 1 [file medicina-62-00567-s001.zip]

Archive with 1 entries (1 files):
- medicina-4186073-supplementary.pdf
